# Supplementary material for: Viral histones: pickpocket’s prize or primordial progenitor?
Source: Epigenetics Chromatin. 2022 May 28;15:21. doi: 10.1186/s13072-022-00454-7 (PMC9145170; doi:10.1186/s13072-022-00454-7)
Supplement: Supplementary file 1 — Additional file 1: Table S1. Eukaryotic histones. Table S2. Cultured viral histones. Table S3. Histones from MAGs. [file 13072_2022_454_MOESM1_ESM.xlsx]

## Sheet: Eukaryotic histones
Genome	Accession	Type
Homo sapiens	NP_001029249.1	H4
Homo sapiens	NP_001363866.1	H3.1
Homo sapiens	NP_005315.1	H3.3
Homo sapiens	NP_066402	H2B
Homo sapiens	NP_066390.1	H2A
Homo sapiens	NP_613258.2	macroH2A.1
Homo sapiens	NP_061119.1	macroH2A.2
Encephalitozoon cuniculi	XP_009264952.1	H2B
Plutella xylostella	XP_037977688.1	H4
Acanthamoeba castellani	XP_004336819.1	H4
Acanthamoeba castellani	XP_004342027.1	H3
Acanthamoeba castellani	XP_004341446.1	H2B
Acanthamoeba castellani	XP_004335958.1	H2A.X
Acanthamoeba castellani	XP_004336226.1	H2A.Z
Acanthamoeba castellani	XP_004337841.1	H1
Ruditapes philippinarum	AFI61665.1	H3.2
Ruditapes philippinarum	AAX19363.1	H3.3
Ostreococcus lucimarinus	XP_001418070.1	H3.1
Ostreococcus lucimarinus	XP_001419259	H3.3
Porphyridium purpureum	KAA8495290.1	H3
Chlorella variabilis	XP_005843095.1	H3
Heterostelium album	QBK90105.1	H1
Cyanidioschyzon merolae	BAM79321.1	cenH3	9.26495e+06
Dictyostelium discoideum	XP_635352.1	cenH3
Atractosteus spa	MBN3321207.1	*H2B-H2A	*This appears to be a misprediction of splicing from H2B to H2A
Myotis brandtii	XP_014392560.1	*H4-H3	*This appears to be a misprediction of splicing from H4 to H3

## Sheet: cultured viral histones
Genome	Accession	Type
Cotesia vestalis bracovirus	AAV98010.1	H4
Cotesia glomerata bracovirus	YP_009665791.1	H4
Cotesia sesamiae kitale bracovirus	AGL91659.1	H4
Cotesia sesamiae Mombasa bracovirus	AFN42307.1	H4
Pandoravirus japonicus	BCU02668.1	H2B
Pandoravirus dulcis	YP_008319525.2	H2B
Pandoravirus quercus	YP_009483470.1	H2B
Pandoravirus celtis	QBZ81372.1	H2B
Pandoravirus salinus	YP_008437980.1	H2B
Pandoravirus macleodensis	YP_009481299.1	H2B
Pandoravirus neocaledonia	YP_009482227.1	H2B
Pandoravirus braziliensis	OFAK01000003	H2B
Pandoravirus pampulha	OFAJ01000016.1	H2B
Pandoravirus massiliensis	OFAI01000004	H2B
Pandoravirus inopinatum	YP_009119582.1	H2B	*This protein is predicted to be truncated relative to other pandoravirus H2Bs. Examination of the DNA sequence indicates that the entire gene is present and has been frameshifted as a result of missing one G from a string of five Gs present in the other pandoraviruses, either as a result of a base pair deletion or possibly as a result of a sequencing error.
Manila clam xenomavirus	DAC81234.1	H3
Dishui Lake phycodnavirus	YP_009465730.1	H3
Invertebrate iridovirus 31 (IIV31)	YP_009046636.1	H3	*This protein has 35 acidic residues in the N-terminal tail, with a run of 8 replacing the aN helix, where it would probably repel DNA and destabilize any nucleosome of which it was a part.
Helicoverpa zea nudivirus 1 (HzNV-1)	AAN04299.1	other-H4-H3
Helicoverpa zea nudivirus 2 (HzNV-2)	YP_004956749.1	other-H4-H3
Marseillevirus marseillevirus (T19)	YP_003407138.1	Hb-Ha
Marseillevirus marseillevirus (T19)	YP_003407137.1	Hd-Hg
Marseillevirus marseillevirus (T19)	YP_003406909.1	Hz-He
Melbournevirus	YP_009094870.1	Hb-Ha
Melbournevirus	YP_009094869.1	Hd-Hg
Melbournevirus	YP_009094650.1	Hz-He
Cannes 8 virus	AGV01788.1	Hb-Ha
Cannes 8 virus	AGV01787.1	Hd-Hg
Cannes 8 virus	AGV01521.1	Hz-He
Tokyovirus	YP_009254841.1	Hb-Ha
Tokyovirus	YP_009254842.1	Hd-Hg
Tokyovirus	YP_009254950.1	Hz-He
Lausannevirus	YP_004347348.1	Hb-Ha
Lausannevirus	YP_004347349.1	Hd-Hg
Lausannevirus	YP_004347019.1	Hz-He
Port-miou virus	ALH07047.1	Hb-Ha
Port-miou virus	ALH07048.1	Hd-Hg
Port-miou virus	ALH06745.1	Hz-He
Kurlavirus	AQQ73805.1	Hb-Ha
Kurlavirus	AQQ73806.1	Hd-Hg
Kurlavirus	AQQ73899.1	Hz-He
Noumeavirus	YP_009345224.1	Hb-Ha
Noumeavirus	YP_009345223.1	Hd-Hg
Noumeavirus	YP_009345564.1	Hz-He
Tunisvirus	YP_009507074.1	Hb-Ha
Tunisvirus	YP_009507075.1	Hd-Hg
Tunisvirus	YP_009506807.1	Hz-He
Insectomime virus	AHA45913.1	Hb-Ha
Insectomime virus	AHA45912.1	Hd-Hg
Insectomime virus	AHA46167.1	Hz-He
Brazilian marseillevirus	YP_009238942.1	Hb-Ha
Brazilian marseillevirus	YP_009238943	Hd-Hg
Brazilian marseillevirus	YP_009238664.1	Hz-He
Golden marseillevirus	KT835053.1 252092 to 252844	Hb-Ha
Golden marseillevirus	KT835053.1 252942-253572	Hd-Hg
Invertebrate iridovirus9 (IIV9) Wiseana	YP_004732864.1	H4-H3
Invertebrate iridovirus22 (IIV22)	YP_008357430.1	H4-H3
Invertebrate iridovirus 25 (IIV25)	YP_009010674.1	H4-H3
Invertebrate iridovirus 30 (IIV30)	CCV02330.1	H4-H3
Anopheles minimus iridovirus	YP_009021202.1	H4-H3
Medusavirus	BBI30394.1	H4
Medusavirus	BBI30395.1	H3
Medusavirus	BBI30201.1	H2B
Medusavirus	BBI30458.1	H2A
Medusavirus	BBI30246.1	H1
Medusavirus stheno	QPB44421.1	H3-H4
Medusavirus stheno	QPB44246.1	H2B
Medusavirus stheno	QPB44482.1	H2A
Clandestinovirus	QYA18737.1	H4
Clandestinovirus	QYA18687.1	H3
Clandestinovirus	QYA18726.1	H2B-H2A
Clandestinovirus	QYA18369.1	H1+WWE

## Sheet: histones from MAGs
Genome	Accession	Type	% Identity to human	E value	Taxon	Source	Reference
ERX552244.21	contig_7330_16	H4	77	6e-49	pandora-related	marine	14
ERX552270.64	contig_3395_2	H3	78	2e-75	phycodnavirus	marine	14
ERX552261.23	contig_64216_2	H3	66	3e-58	MM12	marine	14
SRX310217.15	contig_5075_47	H3	85	1e-81	MM18	marine	14
Sylvanvirus	AYV87056.1	H3	74	5e-71	Mimiviridae	Harvard Forest	64
LCMAC101	QBK85672.1	H4-H3	44	2e-59	marseille-related	Loki's Castle	24
LCMAC101	QBK85671.1	H2B-H2A	46	6e-64	marseille-related	Loki's Castle	24
LCMAC101	QBK85837.1	H2B-H2A-other	26	1e-13	marseille-related	Loki's Castle	24
LCMAC101	QBK85747.1	H2B-H2A-H3-H4	29	2e-51	marseille-related	Loki's Castle	24
LCMAC102	QBK86460.1	H2B-H2A-H3-H4	34	1e-67	marseille-related	Loki's Castle	24
LCMAC102	QBK86552.1	H2B-H2A-H3	42	1e-78	marseille-related	Loki's Castle	24
LCMAC102	QBK86551.1	H4	42	3e-26	marseille-related	Loki's Castle	24
LCMAC201	QBK87604.1	H2B-H2A	25	4e-16	marseille-related	Loki's Castle	24
LCMAC202	QBK88134.1	H2B-H2A	25	1e-13	marseille-related	Loki's Castle	24
LCPAC001	QBK89657.1	H2B-H2A	23	4e-14	pithovirus-related	Loki's Castle	24
LCPAC102	QBK90105.1	H1+other		>0.05	pithovirus-related	Loki's Castle	24
LCPAC304	QBK91701.1	H4-H3	52	3e-66	pithovirus-related	Loki's Castle	24
LCPAC304	QBK91785.1	H4-H3	33	2e-28	pithovirus-related	Loki's Castle	24
LCPAC304	QBK91702.1	H2B-H2A	49	8e-60	pithovirus-related	Loki's Castle	24
LCPAC304	QBK91784.1	H2B-H2A	37	2e-33	pithovirus-related	Loki's Castle	24
LCPAC304	QBK92361.1	H4	44	5e-15	pithovirus-related	Loki's Castle	24
LCPAC304	QBK91898.1	H1 + WWE			pithovirus-related	Loki's Castle	24
SRX802077.164	contig 168297_3	H4-H3	48	1e-61	iridovirus	marine	14
SRX802077.164	contig 168297_2	H2B-H2A	44	2e-47	iridovirus	marine	14
SRX802077.164	contig 92501_5	H2B-H2A-H3	30	1e-19	iridovirus	marine	14
SRX802077.164	contig 92501_4	H4	30	7e-08	iridovirus	marine	14
SRX802202.41	contig_2978_4	H2B-H2A-H3	28	5e-33	iridovirus	marine	14
SRX802202.41	contig_2978_3	H4	35	1e-07	iridovirus	marine	14
SRX802963.105	contig_12868_50	H2B-H2A-H3	28	5e-33	iridovirus	marine	14
SRX802963.105	contig_12868_51	H4	35	1e-07	iridovirus	marine	14
SRX802143.125	contig_8432_87	H2B-H2A-H3	29	7e-49	iridovirus	marine	14
SRX802143.125	contig_8432_88	H4	33	4e-13	iridovirus	marine	14
ERX552261.56	contig_27313_28	H4	38	6e-12	iridovirus	marine	14
SRX803008.97	contig_1723_20	H2B-H2A	34	4e-29	iridovirus	marine	14
SRX803008.97	contig_12425_41	H2B-H2A	30	2e-21	iridovirus	marine	14
SRX802076.27	contig_36517_2	H2B-H2A	28	7e-10	iridovirus	marine	14
ERX555907.31	contig_64224_8	other + H3	36	2e-22	phycodnavirus	marine	14
ERX555967.39	contig_9917_10	other + H3	36	8e-15	phycodnavirus	marine	14
ERX552270.89	contig_5874_12	H2B-H2A-H4-H3	33	9e-76	MM12	marine	14
ERX552270.89	contig_22960_7	H2A	39	2e-13	MM12	marine	14
ERX552261.3	contig_43195_14	H2A	39	2e-13	MM12	marine	14
SRX802963.76	contig_5693_590	H4-H3	30	0.0005	MM14	marine	14
SRX802963.76	contig_5693_57	H2B-H2A	30	0.0005	MM14	marine	14
ERX556315.47	contig_2859_48	other + (H2B?) + H2A	31	1e-05	MM14	marine	14
ERX552270.68	contig_44073_13	(HFD? + H2B? )+ H2A	39	3e-14	MM17	marine	14
Indivirus	ARF09917.1	H2A-H2B	25	2e-21	Mimiviriadae		13
Klosneuvirus KN1	ARF11920.1	H2A-H2B	33	1e-05	Mimiviriadae	wastewater	13
